# Supplementary material for: History of Breast Cancer in Patients with Oral Lichen Planus: A Case–Control Study
Source: J Clin Med. 2024 Nov 27;13(23):7208. doi: 10.3390/jcm13237208 (PMC11642412; doi:10.3390/jcm13237208)
Supplement: Supplementary file 1 [file jcm-13-07208-s001.zip]

Archive with 1 entries (1 files):
- jcm-3318964-supplementary.pdf
